# Supplementary material for: Automatic Segmentation of Intraluminal Thrombus in Abdominal Aortic Aneurysms Based on CT Images: A Comprehensive Review of Deep Learning-Based Methods
Source: J Clin Med. 2025 Nov 30;14(23):8497. doi: 10.3390/jcm14238497 (PMC12692895; doi:10.3390/jcm14238497)
Supplement: Supplementary file 1 [file jcm-14-08497-s001.zip]

Archive with 1 entries (1 files):
- jcm-3895235-supplementary.pdf
